# Supplementary material for: SAXS Examinations of the Redox-Dependent Formation of a DNA-SOD1 Complex
Source: Int J Mol Sci. 2022 Oct 21;23(20):12673. doi: 10.3390/ijms232012673 (PMC9604462; doi:10.3390/ijms232012673)
Supplement: Supplementary file 1 [file ijms-23-12673-s001.zip]

Archive with 1 entries (1 files):
- ijms-1904696 - supplementary.pdf
